# Supplementary material for: rTMS Modulation of Behavioral and Biological Measures in 3xTg-AD Mice
Source: Brain Sci. 2024 Nov 26;14(12):1186. doi: 10.3390/brainsci14121186 (PMC11674534; doi:10.3390/brainsci14121186)
Supplement: Supplementary file 1 [file brainsci-14-01186-s001.zip]

Archive with 1 entries (1 files):
- brainsci-3269482-supplementary.pdf
